# Supplementary material for: Differences in Diversity of Collembola Communities Between Primary and Secondary Forests and Driving Factors
Source: Insects. 2025 Aug 17;16(8):853. doi: 10.3390/insects16080853 (PMC12386487; doi:10.3390/insects16080853)
Supplement: Supplementary file 1 [file insects-16-00853-s001.zip]

Archive with 1 entries (1 files):
- insects-3773741-supplementary.pdf
